# Supplementary material for: Applicability of the Geographic Tongue Area and Severity Index among Healthcare Professionals: A Cross-Sectional Clinical Validation of a Newly Developed Geographic Tongue Scoring System
Source: J Clin Med. 2021 Nov 24;10(23):5493. doi: 10.3390/jcm10235493 (PMC8658609; doi:10.3390/jcm10235493)
Supplement: Supplementary file 1 [file jcm-10-05493-s001.zip]

Archive with 1 entries (1 files):
- jcm-1406199-supplementary.pdf
